# Supplementary material for: Koala ocular disease grades are defined by chlamydial load changes and increases in Th2 immune responses
Source: Front Cell Infect Microbiol. 2024 Nov 12;14:1447119. doi: 10.3389/fcimb.2024.1447119 (PMC11588732; doi:10.3389/fcimb.2024.1447119)
Supplement: Supplementary file 2 [file Table1.xlsx]

## Sheet: Sheet1
		Ocular disease grade
		H1	H2	G1	G2	G3
Chlamydial ocular load (n=114) copies/ml)	Low	0	2.28	0	0	0
	High	0	275.14	287.15	20723	440.84
	Geometric mean	0	23.86	50.33	1615.16	43.82
Chlamydial UGT load (n=96) (copies/ml)	Low	0	0	0	0	0
	High	72517.2	8674.16	8394.62	83855.2	8112.54
	Geometric mean	3968.36	706.39	762.14	4819.9	974.85
Whole EB ELISA (n=65)	Low	0	0	63	147	87
	High	6478	36025	101498	172476	84117
	Geometric mean	908.9	8259	28400	52912	16259
KoRV positivity (n=114)	KoRV-A	27/27 (100%)	33/33 (100%)	17/17 (100%)	23/23 (100%)	14/14% (100%)
	KoRV-B	11/27 (40.7%)	19/33 (57.5%)	10/17 (58.8%)	12/23 (52.1%)	11/14 (78.5%)
