# Supplementary material for: Koala ocular disease grades are defined by chlamydial load changes and increases in Th2 immune responses
Source: Front Cell Infect Microbiol. 2024 Nov 12;14:1447119. doi: 10.3389/fcimb.2024.1447119 (PMC11588732; doi:10.3389/fcimb.2024.1447119)
Supplement: Supplementary file 3 [file Table2.xls]

## Sheet: all_pathways
ID	Pathways	G1 number of genes	G2 number of genes	G3 number of genes
pcw00010	Glycolysis / Gluconeogenesis - Phascolarctos cinereus (koala)	1	0	4
pcw00020	Citrate cycle (TCA cycle) - Phascolarctos cinereus (koala)	1	1	1
pcw00030	Pentose phosphate pathway - Phascolarctos cinereus (koala)	0	0	1
pcw00040	Pentose and glucuronate interconversions - Phascolarctos cinereus (koala)	1	1	3
pcw00051	Fructose and mannose metabolism - Phascolarctos cinereus (koala)	1	0	2
pcw00052	Galactose metabolism - Phascolarctos cinereus (koala)	1	0	2
pcw00053	Ascorbate and aldarate metabolism - Phascolarctos cinereus (koala)	1	1	3
pcw00062	Fatty acid elongation - Phascolarctos cinereus (koala)	0	0	4
pcw00071	Fatty acid degradation - Phascolarctos cinereus (koala)	1	0	2
pcw00100	Steroid biosynthesis - Phascolarctos cinereus (koala)	1	1	1
pcw00120	Primary bile acid biosynthesis - Phascolarctos cinereus (koala)	0	1	2
pcw00130	Ubiquinone and other terpenoid-quinone biosynthesis - Phascolarctos cinereus (koala)	0	0	1
pcw00140	Steroid hormone biosynthesis - Phascolarctos cinereus (koala)	1	0	5
pcw00190	Oxidative phosphorylation - Phascolarctos cinereus (koala)	0	1	3
pcw00220	Arginine biosynthesis - Phascolarctos cinereus (koala)	2	2	4
pcw00230	Purine metabolism - Phascolarctos cinereus (koala)	7	3	6
pcw00240	Pyrimidine metabolism - Phascolarctos cinereus (koala)	4	2	3
pcw00250	Alanine, aspartate and glutamate metabolism - Phascolarctos cinereus (koala)	1	3	4
pcw00260	Glycine, serine and threonine metabolism - Phascolarctos cinereus (koala)	0	0	1
pcw00270	Cysteine and methionine metabolism - Phascolarctos cinereus (koala)	2	2	4
pcw00280	Valine, leucine and isoleucine degradation - Phascolarctos cinereus (koala)	2	2	4
pcw00310	Lysine degradation - Phascolarctos cinereus (koala)	0	0	2
pcw00330	Arginine and proline metabolism - Phascolarctos cinereus (koala)	2	3	5
pcw00340	Histidine metabolism - Phascolarctos cinereus (koala)	0	0	1
pcw00350	Tyrosine metabolism - Phascolarctos cinereus (koala)	2	2	4
pcw00360	Phenylalanine metabolism - Phascolarctos cinereus (koala)	1	2	2
pcw00380	Tryptophan metabolism - Phascolarctos cinereus (koala)	7	7	9
pcw00400	Phenylalanine, tyrosine and tryptophan biosynthesis - Phascolarctos cinereus (koala)	1	2	2
pcw00410	beta-Alanine metabolism - Phascolarctos cinereus (koala)	0	0	2
pcw00430	Taurine and hypotaurine metabolism - Phascolarctos cinereus (koala)	0	0	3
pcw00480	Glutathione metabolism - Phascolarctos cinereus (koala)	2	1	3
pcw00500	Starch and sucrose metabolism - Phascolarctos cinereus (koala)	1	0	1
pcw00510	N-Glycan biosynthesis - Phascolarctos cinereus (koala)	1	1	3
pcw00511	Other glycan degradation - Phascolarctos cinereus (koala)	0	0	1
pcw00512	Mucin type O-glycan biosynthesis - Phascolarctos cinereus (koala)	1	1	1
pcw00513	Various types of N-glycan biosynthesis - Phascolarctos cinereus (koala)	2	1	3
pcw00514	Other types of O-glycan biosynthesis - Phascolarctos cinereus (koala)	0	2	2
pcw00515	Mannose type O-glycan biosynthesis - Phascolarctos cinereus (koala)	1	1	2
pcw00520	Amino sugar and nucleotide sugar metabolism - Phascolarctos cinereus (koala)	4	3	4
pcw00524	Neomycin, kanamycin and gentamicin biosynthesis - Phascolarctos cinereus (koala)	1	0	1
pcw00531	Glycosaminoglycan degradation - Phascolarctos cinereus (koala)	2	1	3
pcw00532	Glycosaminoglycan biosynthesis - chondroitin sulfate / dermatan sulfate - Phascolarctos cinereus (koala)	1	1	1
pcw00533	Glycosaminoglycan biosynthesis - keratan sulfate - Phascolarctos cinereus (koala)	2	2	3
pcw00561	Glycerolipid metabolism - Phascolarctos cinereus (koala)	3	0	2
pcw00562	Inositol phosphate metabolism - Phascolarctos cinereus (koala)	6	4	7
pcw00564	Glycerophospholipid metabolism - Phascolarctos cinereus (koala)	5	1	4
pcw00565	Ether lipid metabolism - Phascolarctos cinereus (koala)	2	1	1
pcw00590	Arachidonic acid metabolism - Phascolarctos cinereus (koala)	5	2	6
pcw00600	Sphingolipid metabolism - Phascolarctos cinereus (koala)	6	2	6
pcw00601	Glycosphingolipid biosynthesis - lacto and neolacto series - Phascolarctos cinereus (koala)	5	4	6
pcw00603	Glycosphingolipid biosynthesis - globo and isoglobo series - Phascolarctos cinereus (koala)	3	1	2
pcw00604	Glycosphingolipid biosynthesis - ganglio series - Phascolarctos cinereus (koala)	1	1	2
pcw00620	Pyruvate metabolism - Phascolarctos cinereus (koala)	0	0	2
pcw00650	Butanoate metabolism - Phascolarctos cinereus (koala)	0	0	1
pcw00730	Thiamine metabolism - Phascolarctos cinereus (koala)	0	1	1
pcw00750	Vitamin B6 metabolism - Phascolarctos cinereus (koala)	1	0	1
pcw00760	Nicotinate and nicotinamide metabolism - Phascolarctos cinereus (koala)	2	0	1
pcw00785	Lipoic acid metabolism - Phascolarctos cinereus (koala)	1	1	1
pcw00790	Folate biosynthesis - Phascolarctos cinereus (koala)	1	2	3
pcw00830	Retinol metabolism - Phascolarctos cinereus (koala)	3	0	7
pcw00860	Porphyrin metabolism - Phascolarctos cinereus (koala)	4	3	6
pcw00910	Nitrogen metabolism - Phascolarctos cinereus (koala)	1	0	1
pcw00920	Sulfur metabolism - Phascolarctos cinereus (koala)	1	0	1
pcw00980	Metabolism of xenobiotics by cytochrome P450 - Phascolarctos cinereus (koala)	0	0	4
pcw00982	Drug metabolism - cytochrome P450 - Phascolarctos cinereus (koala)	1	0	7
pcw00983	Drug metabolism - other enzymes - Phascolarctos cinereus (koala)	4	2	5
pcw01040	Biosynthesis of unsaturated fatty acids - Phascolarctos cinereus (koala)	1	1	3
pcw01100	Metabolic pathways - Phascolarctos cinereus (koala)	71	36	97
pcw01200	Carbon metabolism - Phascolarctos cinereus (koala)	2	1	5
pcw01210	2-Oxocarboxylic acid metabolism - Phascolarctos cinereus (koala)	2	1	3
pcw01212	Fatty acid metabolism - Phascolarctos cinereus (koala)	2	1	4
pcw01230	Biosynthesis of amino acids - Phascolarctos cinereus (koala)	1	1	5
pcw01232	Nucleotide metabolism - Phascolarctos cinereus (koala)	6	3	5
pcw01240	Biosynthesis of cofactors - Phascolarctos cinereus (koala)	8	8	14
pcw01250	Biosynthesis of nucleotide sugars - Phascolarctos cinereus (koala)	2	1	2
pcw01521	EGFR tyrosine kinase inhibitor resistance - Phascolarctos cinereus (koala)	5	2	3
pcw01522	Endocrine resistance - Phascolarctos cinereus (koala)	9	3	7
pcw01523	Antifolate resistance - Phascolarctos cinereus (koala)	3	0	4
pcw01524	Platinum drug resistance - Phascolarctos cinereus (koala)	4	1	2
pcw02010	ABC transporters - Phascolarctos cinereus (koala)	4	0	4
pcw03013	Nucleocytoplasmic transport - Phascolarctos cinereus (koala)	0	0	2
pcw03018	RNA degradation - Phascolarctos cinereus (koala)	0	0	2
pcw03022	Basal transcription factors - Phascolarctos cinereus (koala)	2	0	2
pcw03050	Proteasome - Phascolarctos cinereus (koala)	4	2	4
pcw03082	ATP-dependent chromatin remodeling - Phascolarctos cinereus (koala)	2	0	3
pcw03083	Polycomb repressive complex - Phascolarctos cinereus (koala)	1	0	1
pcw03250	Viral life cycle - HIV-1 - Phascolarctos cinereus (koala)	4	4	5
pcw03260	Virion - Human immunodeficiency virus - Phascolarctos cinereus (koala)	5	5	5
pcw03264	Virion - Flavivirus - Phascolarctos cinereus (koala)	2	1	1
pcw03265	Virion - Ebolavirus and Lyssavirus - Phascolarctos cinereus (koala)	1	0	1
pcw03267	Virion - Adenovirus - Phascolarctos cinereus (koala)	2	2	2
pcw03320	PPAR signaling pathway - Phascolarctos cinereus (koala)	5	2	3
pcw03440	Homologous recombination - Phascolarctos cinereus (koala)	1	0	0
pcw03460	Fanconi anemia pathway - Phascolarctos cinereus (koala)	1	0	1
pcw04010	MAPK signaling pathway - Phascolarctos cinereus (koala)	28	9	21
pcw04012	ErbB signaling pathway - Phascolarctos cinereus (koala)	6	2	3
pcw04014	Ras signaling pathway - Phascolarctos cinereus (koala)	19	10	17
pcw04015	Rap1 signaling pathway - Phascolarctos cinereus (koala)	28	17	30
pcw04020	Calcium signaling pathway - Phascolarctos cinereus (koala)	18	10	20
pcw04022	cGMP-PKG signaling pathway - Phascolarctos cinereus (koala)	7	4	8
pcw04024	cAMP signaling pathway - Phascolarctos cinereus (koala)	16	9	15
pcw04060	Cytokine-cytokine receptor interaction - Phascolarctos cinereus (koala)	82	52	81
pcw04061	Viral protein interaction with cytokine and cytokine receptor - Phascolarctos cinereus (koala)	44	26	44
pcw04062	Chemokine signaling pathway - Phascolarctos cinereus (koala)	60	34	55
pcw04064	NF-kappa B signaling pathway - Phascolarctos cinereus (koala)	38	20	32
pcw04066	HIF-1 signaling pathway - Phascolarctos cinereus (koala)	11	5	11
pcw04068	FoxO signaling pathway - Phascolarctos cinereus (koala)	16	5	15
pcw04070	Phosphatidylinositol signaling system - Phascolarctos cinereus (koala)	6	4	9
pcw04071	Sphingolipid signaling pathway - Phascolarctos cinereus (koala)	16	7	17
pcw04072	Phospholipase D signaling pathway - Phascolarctos cinereus (koala)	20	9	17
pcw04080	Neuroactive ligand-receptor interaction - Phascolarctos cinereus (koala)	22	14	28
pcw04110	Cell cycle - Phascolarctos cinereus (koala)	5	1	4
pcw04114	Oocyte meiosis - Phascolarctos cinereus (koala)	4	3	4
pcw04115	p53 signaling pathway - Phascolarctos cinereus (koala)	5	0	3
pcw04120	Ubiquitin mediated proteolysis - Phascolarctos cinereus (koala)	5	2	5
pcw04130	SNARE interactions in vesicular transport - Phascolarctos cinereus (koala)	2	0	0
pcw04136	Autophagy - other - Phascolarctos cinereus (koala)	1	0	0
pcw04137	Mitophagy - animal - Phascolarctos cinereus (koala)	1	0	2
pcw04140	Autophagy - animal - Phascolarctos cinereus (koala)	6	4	5
pcw04141	Protein processing in endoplasmic reticulum - Phascolarctos cinereus (koala)	4	3	3
pcw04142	Lysosome - Phascolarctos cinereus (koala)	22	16	23
pcw04144	Endocytosis - Phascolarctos cinereus (koala)	29	15	25
pcw04145	Phagosome - Phascolarctos cinereus (koala)	38	24	36
pcw04146	Peroxisome - Phascolarctos cinereus (koala)	2	1	4
pcw04148	Efferocytosis - Phascolarctos cinereus (koala)	25	11	23
pcw04150	mTOR signaling pathway - Phascolarctos cinereus (koala)	7	3	6
pcw04151	PI3K-Akt signaling pathway - Phascolarctos cinereus (koala)	29	15	29
pcw04152	AMPK signaling pathway - Phascolarctos cinereus (koala)	3	2	6
pcw04210	Apoptosis - Phascolarctos cinereus (koala)	25	10	15
pcw04211	Longevity regulating pathway - Phascolarctos cinereus (koala)	3	3	4
pcw04213	Longevity regulating pathway - multiple species - Phascolarctos cinereus (koala)	3	3	4
pcw04215	Apoptosis - multiple species - Phascolarctos cinereus (koala)	3	0	1
pcw04216	Ferroptosis - Phascolarctos cinereus (koala)	6	2	2
pcw04217	Necroptosis - Phascolarctos cinereus (koala)	17	5	8
pcw04218	Cellular senescence - Phascolarctos cinereus (koala)	19	6	16
pcw04261	Adrenergic signaling in cardiomyocytes - Phascolarctos cinereus (koala)	8	5	9
pcw04270	Vascular smooth muscle contraction - Phascolarctos cinereus (koala)	9	6	9
pcw04310	Wnt signaling pathway - Phascolarctos cinereus (koala)	8	6	11
pcw04330	Notch signaling pathway - Phascolarctos cinereus (koala)	2	1	1
pcw04340	Hedgehog signaling pathway - Phascolarctos cinereus (koala)	2	1	4
pcw04350	TGF-beta signaling pathway - Phascolarctos cinereus (koala)	9	3	7
pcw04360	Axon guidance - Phascolarctos cinereus (koala)	15	5	17
pcw04370	VEGF signaling pathway - Phascolarctos cinereus (koala)	8	4	7
pcw04371	Apelin signaling pathway - Phascolarctos cinereus (koala)	10	7	11
pcw04380	Osteoclast differentiation - Phascolarctos cinereus (koala)	37	18	28
pcw04390	Hippo signaling pathway - Phascolarctos cinereus (koala)	9	4	8
pcw04392	Hippo signaling pathway - multiple species - Phascolarctos cinereus (koala)	3	1	3
pcw04510	Focal adhesion - Phascolarctos cinereus (koala)	14	8	13
pcw04512	ECM-receptor interaction - Phascolarctos cinereus (koala)	6	5	6
pcw04514	Cell adhesion molecules - Phascolarctos cinereus (koala)	47	33	45
pcw04520	Adherens junction - Phascolarctos cinereus (koala)	7	3	7
pcw04530	Tight junction - Phascolarctos cinereus (koala)	13	6	17
pcw04540	Gap junction - Phascolarctos cinereus (koala)	6	4	7
pcw04550	Signaling pathways regulating pluripotency of stem cells - Phascolarctos cinereus (koala)	9	4	7
pcw04610	Complement and coagulation cascades - Phascolarctos cinereus (koala)	12	12	17
pcw04611	Platelet activation - Phascolarctos cinereus (koala)	26	15	27
pcw04612	Antigen processing and presentation - Phascolarctos cinereus (koala)	29	16	23
pcw04613	Neutrophil extracellular trap formation - Phascolarctos cinereus (koala)	31	17	29
pcw04614	Renin-angiotensin system - Phascolarctos cinereus (koala)	1	1	4
pcw04620	Toll-like receptor signaling pathway - Phascolarctos cinereus (koala)	34	16	30
pcw04621	NOD-like receptor signaling pathway - Phascolarctos cinereus (koala)	32	10	21
pcw04622	RIG-I-like receptor signaling pathway - Phascolarctos cinereus (koala)	8	0	4
pcw04623	Cytosolic DNA-sensing pathway - Phascolarctos cinereus (koala)	15	5	13
pcw04625	C-type lectin receptor signaling pathway - Phascolarctos cinereus (koala)	21	7	17
pcw04630	JAK-STAT signaling pathway - Phascolarctos cinereus (koala)	36	16	32
pcw04640	Hematopoietic cell lineage - Phascolarctos cinereus (koala)	37	26	32
pcw04650	Natural killer cell mediated cytotoxicity - Phascolarctos cinereus (koala)	40	23	32
pcw04657	IL-17 signaling pathway - Phascolarctos cinereus (koala)	17	6	15
pcw04658	Th1 and Th2 cell differentiation - Phascolarctos cinereus (koala)	31	22	25
pcw04659	Th17 cell differentiation - Phascolarctos cinereus (koala)	37	29	34
pcw04660	T cell receptor signaling pathway - Phascolarctos cinereus (koala)	35	23	31
pcw04662	B cell receptor signaling pathway - Phascolarctos cinereus (koala)	21	15	16
pcw04664	Fc epsilon RI signaling pathway - Phascolarctos cinereus (koala)	21	11	17
pcw04666	Fc gamma R-mediated phagocytosis - Phascolarctos cinereus (koala)	28	17	24
pcw04668	TNF signaling pathway - Phascolarctos cinereus (koala)	24	4	13
pcw04670	Leukocyte transendothelial migration - Phascolarctos cinereus (koala)	25	14	21
pcw04672	Intestinal immune network for IgA production - Phascolarctos cinereus (koala)	21	20	21
pcw04710	Circadian rhythm - Phascolarctos cinereus (koala)	0	0	1
pcw04713	Circadian entrainment - Phascolarctos cinereus (koala)	6	5	6
pcw04714	Thermogenesis - Phascolarctos cinereus (koala)	6	2	5
pcw04720	Long-term potentiation - Phascolarctos cinereus (koala)	4	3	3
pcw04721	Synaptic vesicle cycle - Phascolarctos cinereus (koala)	1	1	5
pcw04722	Neurotrophin signaling pathway - Phascolarctos cinereus (koala)	11	3	5
pcw04723	Retrograde endocannabinoid signaling - Phascolarctos cinereus (koala)	7	6	10
pcw04724	Glutamatergic synapse - Phascolarctos cinereus (koala)	6	5	7
pcw04725	Cholinergic synapse - Phascolarctos cinereus (koala)	11	9	12
pcw04726	Serotonergic synapse - Phascolarctos cinereus (koala)	7	4	9
pcw04727	GABAergic synapse - Phascolarctos cinereus (koala)	5	4	8
pcw04728	Dopaminergic synapse - Phascolarctos cinereus (koala)	8	5	9
pcw04730	Long-term depression - Phascolarctos cinereus (koala)	4	2	4
pcw04740	Olfactory transduction - Phascolarctos cinereus (koala)	5	3	7
pcw04742	Taste transduction - Phascolarctos cinereus (koala)	4	3	4
pcw04744	Phototransduction - Phascolarctos cinereus (koala)	1	2	3
pcw04750	Inflammatory mediator regulation of TRP channels - Phascolarctos cinereus (koala)	11	6	12
pcw04810	Regulation of actin cytoskeleton - Phascolarctos cinereus (koala)	28	18	30
pcw04814	Motor proteins - Phascolarctos cinereus (koala)	4	2	7
pcw04910	Insulin signaling pathway - Phascolarctos cinereus (koala)	12	4	10
pcw04911	Insulin secretion - Phascolarctos cinereus (koala)	4	5	4
pcw04912	GnRH signaling pathway - Phascolarctos cinereus (koala)	7	4	5
pcw04913	Ovarian steroidogenesis - Phascolarctos cinereus (koala)	3	2	4
pcw04914	Progesterone-mediated oocyte maturation - Phascolarctos cinereus (koala)	6	3	6
pcw04915	Estrogen signaling pathway - Phascolarctos cinereus (koala)	9	4	10
pcw04916	Melanogenesis - Phascolarctos cinereus (koala)	8	6	8
pcw04917	Prolactin signaling pathway - Phascolarctos cinereus (koala)	8	2	7
pcw04918	Thyroid hormone synthesis - Phascolarctos cinereus (koala)	5	4	5
pcw04919	Thyroid hormone signaling pathway - Phascolarctos cinereus (koala)	6	4	7
pcw04920	Adipocytokine signaling pathway - Phascolarctos cinereus (koala)	7	1	6
pcw04921	Oxytocin signaling pathway - Phascolarctos cinereus (koala)	10	5	11
pcw04922	Glucagon signaling pathway - Phascolarctos cinereus (koala)	3	2	4
pcw04923	Regulation of lipolysis in adipocytes - Phascolarctos cinereus (koala)	4	3	5
pcw04924	Renin secretion - Phascolarctos cinereus (koala)	7	4	8
pcw04925	Aldosterone synthesis and secretion - Phascolarctos cinereus (koala)	5	4	7
pcw04926	Relaxin signaling pathway - Phascolarctos cinereus (koala)	13	7	11
pcw04927	Cortisol synthesis and secretion - Phascolarctos cinereus (koala)	4	3	6
pcw04928	Parathyroid hormone synthesis, secretion and action - Phascolarctos cinereus (koala)	10	5	10
pcw04929	GnRH secretion - Phascolarctos cinereus (koala)	5	3	5
pcw04930	Type II diabetes mellitus - Phascolarctos cinereus (koala)	6	2	7
pcw04931	Insulin resistance - Phascolarctos cinereus (koala)	9	4	11
pcw04932	Non-alcoholic fatty liver disease - Phascolarctos cinereus (koala)	14	3	10
pcw04933	AGE-RAGE signaling pathway in diabetic complications - Phascolarctos cinereus (koala)	13	4	14
pcw04934	Cushing syndrome - Phascolarctos cinereus (koala)	10	5	11
pcw04935	Growth hormone synthesis, secretion and action - Phascolarctos cinereus (koala)	13	6	11
pcw04936	Alcoholic liver disease - Phascolarctos cinereus (koala)	18	8	16
pcw04940	Type I diabetes mellitus - Phascolarctos cinereus (koala)	24	14	20
pcw04950	Maturity onset diabetes of the young - Phascolarctos cinereus (koala)	1	0	1
pcw04960	Aldosterone-regulated sodium reabsorption - Phascolarctos cinereus (koala)	2	2	3
pcw04961	Endocrine and other factor-regulated calcium reabsorption - Phascolarctos cinereus (koala)	3	3	3
pcw04962	Vasopressin-regulated water reabsorption - Phascolarctos cinereus (koala)	2	2	2
pcw04966	Collecting duct acid secretion - Phascolarctos cinereus (koala)	0	1	3
pcw04970	Salivary secretion - Phascolarctos cinereus (koala)	8	5	10
pcw04971	Gastric acid secretion - Phascolarctos cinereus (koala)	7	5	9
pcw04972	Pancreatic secretion - Phascolarctos cinereus (koala)	7	5	6
pcw04973	Carbohydrate digestion and absorption - Phascolarctos cinereus (koala)	4	3	4
pcw04974	Protein digestion and absorption - Phascolarctos cinereus (koala)	4	4	5
pcw04975	Fat digestion and absorption - Phascolarctos cinereus (koala)	1	0	0
pcw04976	Bile secretion - Phascolarctos cinereus (koala)	2	2	8
pcw04977	Vitamin digestion and absorption - Phascolarctos cinereus (koala)	0	0	1
pcw04978	Mineral absorption - Phascolarctos cinereus (koala)	3	2	2
pcw04979	Cholesterol metabolism - Phascolarctos cinereus (koala)	5	3	4
pcw05010	Alzheimer disease - Phascolarctos cinereus (koala)	15	4	14
pcw05012	Parkinson disease - Phascolarctos cinereus (koala)	3	1	6
pcw05014	Amyotrophic lateral sclerosis - Phascolarctos cinereus (koala)	8	1	9
pcw05016	Huntington disease - Phascolarctos cinereus (koala)	4	1	4
pcw05017	Spinocerebellar ataxia - Phascolarctos cinereus (koala)	5	3	3
pcw05020	Prion disease - Phascolarctos cinereus (koala)	17	9	16
pcw05022	Pathways of neurodegeneration - multiple diseases - Phascolarctos cinereus (koala)	17	4	16
pcw05030	Cocaine addiction - Phascolarctos cinereus (koala)	4	2	4
pcw05031	Amphetamine addiction - Phascolarctos cinereus (koala)	3	3	3
pcw05032	Morphine addiction - Phascolarctos cinereus (koala)	8	4	10
pcw05033	Nicotine addiction - Phascolarctos cinereus (koala)	0	0	2
pcw05034	Alcoholism - Phascolarctos cinereus (koala)	8	3	9
pcw05100	Bacterial invasion of epithelial cells - Phascolarctos cinereus (koala)	8	2	6
pcw05132	Salmonella infection - Phascolarctos cinereus (koala)	28	11	22
pcw05133	Pertussis - Phascolarctos cinereus (koala)	20	12	18
pcw05134	Legionellosis - Phascolarctos cinereus (koala)	11	4	9
pcw05135	Yersinia infection - Phascolarctos cinereus (koala)	37	17	32
pcw05140	Leishmaniasis - Phascolarctos cinereus (koala)	31	18	24
pcw05142	Chagas disease - Phascolarctos cinereus (koala)	30	16	29
pcw05143	African trypanosomiasis - Phascolarctos cinereus (koala)	14	8	15
pcw05144	Malaria - Phascolarctos cinereus (koala)	15	9	17
pcw05145	Toxoplasmosis - Phascolarctos cinereus (koala)	27	16	24
pcw05146	Amoebiasis - Phascolarctos cinereus (koala)	20	14	20
pcw05150	Staphylococcus aureus infection - Phascolarctos cinereus (koala)	28	19	28
pcw05152	Tuberculosis - Phascolarctos cinereus (koala)	49	26	41
pcw05160	Hepatitis C - Phascolarctos cinereus (koala)	14	4	9
pcw05161	Hepatitis B - Phascolarctos cinereus (koala)	21	4	12
pcw05162	Measles - Phascolarctos cinereus (koala)	24	12	18
pcw05163	Human cytomegalovirus infection - Phascolarctos cinereus (koala)	50	21	43
pcw05164	Influenza A - Phascolarctos cinereus (koala)	27	12	21
pcw05165	Human papillomavirus infection - Phascolarctos cinereus (koala)	22	11	19
pcw05166	Human T-cell leukemia virus 1 infection - Phascolarctos cinereus (koala)	45	28	39
pcw05167	Kaposi sarcoma-associated herpesvirus infection - Phascolarctos cinereus (koala)	35	15	28
pcw05168	Herpes simplex virus 1 infection - Phascolarctos cinereus (koala)	39	16	29
pcw05169	Epstein-Barr virus infection - Phascolarctos cinereus (koala)	51	23	35
pcw05170	Human immunodeficiency virus 1 infection - Phascolarctos cinereus (koala)	35	17	27
pcw05171	Coronavirus disease - COVID-19 - Phascolarctos cinereus (koala)	24	14	25
pcw05200	Pathways in cancer - Phascolarctos cinereus (koala)	54	24	44
pcw05202	Transcriptional misregulation in cancer - Phascolarctos cinereus (koala)	29	15	31
pcw05203	Viral carcinogenesis - Phascolarctos cinereus (koala)	29	11	20
pcw05204	Chemical carcinogenesis - DNA adducts - Phascolarctos cinereus (koala)	0	0	3
pcw05205	Proteoglycans in cancer - Phascolarctos cinereus (koala)	23	6	21
pcw05206	MicroRNAs in cancer - Phascolarctos cinereus (koala)	12	5	11
pcw05207	Chemical carcinogenesis - receptor activation - Phascolarctos cinereus (koala)	9	4	9
pcw05208	Chemical carcinogenesis - reactive oxygen species - Phascolarctos cinereus (koala)	7	4	6
pcw05210	Colorectal cancer - Phascolarctos cinereus (koala)	9	4	6
pcw05211	Renal cell carcinoma - Phascolarctos cinereus (koala)	5	2	3
pcw05212	Pancreatic cancer - Phascolarctos cinereus (koala)	7	4	6
pcw05213	Endometrial cancer - Phascolarctos cinereus (koala)	6	2	4
pcw05214	Glioma - Phascolarctos cinereus (koala)	6	2	4
pcw05215	Prostate cancer - Phascolarctos cinereus (koala)	6	2	6
pcw05216	Thyroid cancer - Phascolarctos cinereus (koala)	4	1	3
pcw05217	Basal cell carcinoma - Phascolarctos cinereus (koala)	6	2	5
pcw05218	Melanoma - Phascolarctos cinereus (koala)	4	1	4
pcw05219	Bladder cancer - Phascolarctos cinereus (koala)	4	1	4
pcw05220	Chronic myeloid leukemia - Phascolarctos cinereus (koala)	10	2	4
pcw05221	Acute myeloid leukemia - Phascolarctos cinereus (koala)	11	8	8
pcw05222	Small cell lung cancer - Phascolarctos cinereus (koala)	11	3	6
pcw05223	Non-small cell lung cancer - Phascolarctos cinereus (koala)	8	3	6
pcw05224	Breast cancer - Phascolarctos cinereus (koala)	9	3	7
pcw05225	Hepatocellular carcinoma - Phascolarctos cinereus (koala)	12	6	11
pcw05226	Gastric cancer - Phascolarctos cinereus (koala)	9	4	9
pcw05230	Central carbon metabolism in cancer - Phascolarctos cinereus (koala)	3	1	3
pcw05231	Choline metabolism in cancer - Phascolarctos cinereus (koala)	6	4	6
pcw05235	PD-L1 expression and PD-1 checkpoint pathway in cancer - Phascolarctos cinereus (koala)	23	17	21
pcw05310	Asthma - Phascolarctos cinereus (koala)	13	12	12
pcw05320	Autoimmune thyroid disease - Phascolarctos cinereus (koala)	25	18	23
pcw05321	Inflammatory bowel disease - Phascolarctos cinereus (koala)	27	17	24
pcw05322	Systemic lupus erythematosus - Phascolarctos cinereus (koala)	24	19	25
pcw05323	Rheumatoid arthritis - Phascolarctos cinereus (koala)	35	23	35
pcw05330	Allograft rejection - Phascolarctos cinereus (koala)	26	18	24
pcw05332	Graft-versus-host disease - Phascolarctos cinereus (koala)	24	14	21
pcw05340	Primary immunodeficiency - Phascolarctos cinereus (koala)	22	20	21
pcw05410	Hypertrophic cardiomyopathy - Phascolarctos cinereus (koala)	8	5	10
pcw05412	Arrhythmogenic right ventricular cardiomyopathy - Phascolarctos cinereus (koala)	5	5	5
pcw05414	Dilated cardiomyopathy - Phascolarctos cinereus (koala)	11	9	12
pcw05415	Diabetic cardiomyopathy - Phascolarctos cinereus (koala)	10	7	12
pcw05416	Viral myocarditis - Phascolarctos cinereus (koala)	27	20	27
pcw05417	Lipid and atherosclerosis - Phascolarctos cinereus (koala)	34	13	28
pcw05418	Fluid shear stress and atherosclerosis - Phascolarctos cinereus (koala)	17	7	15
