# Supplementary material for: Koala ocular disease grades are defined by chlamydial load changes and increases in Th2 immune responses
Source: Front Cell Infect Microbiol. 2024 Nov 12;14:1447119. doi: 10.3389/fcimb.2024.1447119 (PMC11588732; doi:10.3389/fcimb.2024.1447119)
Supplement: Supplementary file 4 [file Table3.xls]

## Sheet: KOD database
ID	name	Sex	Hospital	Location	Ocular_grade	Ocular_Chlamydia_load	UGT_Chlamydia_load	End point titre	status	RNA_Sequencing_Performed
59230	Hollie	F	AZWH	Wellington Point	G1	0	0	NA	No infection	Yes
62993	NA	M	AZWH	Unknown	G1	4.9	12.73	40429	Ocular and Urogenital infection	Yes
61818	Melly	F	AZWH	Lawnton	G1	0	78.74	58879	Urogenital infection	Yes
61452	Dominic	M	AZWH	Strathpine	G1	45.93	0	63	Ocular Infection	No
54398	Isabelle	F	Currumbin	Banora Point, NSW	G1	0	0	101	No infection	No
54227	Arlo	M	Currumbin	Rous Mill, NSW	G1	0	0	2430	No infection	No
53929	Koala	M	Currumbin	Elanora	G1	8.97	4.27	101489	Ocular and Urogenital infection	No
53492	Victor	M	Currumbin	Bangalow, NSW	G1	70.31	7.52	5238	Ocular and Urogenital infection	No
61528	Koala	F	AZWH	Tanawah	G1	89.19	24.82	417	Ocular and Urogenital infection	No
54513	George	M	Currumbin	Tallebudgera, Gold Coast	G1	0	40.78	12751	Urogenital infection	No
60235	Miss Brownie	F	AZWH	Peak Crossing	G1	1.83	103.65	49766	Ocular and Urogenital infection	No
54364	Shelby	F	Currumbin	Upper Horseshoe Creek	G1	287.15	154.76	49461	Ocular and Urogenital infection	No
61447	Ayvah	F	AZWH	Cashmere	G1	70.21	1085.94	865	Ocular and Urogenital infection	No
53430	Gerald	M	Currumbin	Tallebudgera	G1	48.17	8394.62	47309	Ocular and Urogenital infection	No
54945	Tyalla	M	Currumbin	Tallebudgera Valley	G1	139.09	NA	NA	Ocular Infection	No
A65617	Koala	F	MKH	Tamborne	G1	89.9	NA	NA	Ocular Infection	No
54842	Bill Preston Esq	M	Currumbin	Tallebudgera, Gold Coast	G1	0	NA	NA	No infection	No
54555	Hall	F	Currumbin	Duroby, Gold Coast	G2	0	4.83	43482	Urogenital infection	Yes
A62711	Koala	F	MKH	Thornlands	G2	740.33	337.05	NA	Ocular and Urogenital infection	Yes
61185	Kelab	M	AZWH	Mt Gravatt	G2	256.41	829.67	147	Ocular and Urogenital infection	Yes
53417	Venus	F	Currumbin	Elanora	G2	33.1	982.9	172476	Ocular and Urogenital infection	Yes
61169	Birdie	F	AZWH	Narangbah	G2	242.47	11815	23795	Ocular and Urogenital infection	Yes
62881	Baylin	M	AZWH	Unknown	G2	0	0	7122	No infection	No
67156	Geoffrey	M	AZWH	Yabba Creek	G2	4.69	0	34553	Ocular Infection	No
53968	Nat	F	Currumbin	Tallebudgera	G2	55.9	2.86	132409	Ocular and Urogenital infection	No
A61796	Koala	F	MKH	Greenbank	G2	2882.72	7	NA	Ocular and Urogenital infection	No
A63656	Samson	M	MKH	Mt Samson	G2	444.63	12.21	52513	Ocular and Urogenital infection	No
53400	Jupiter	F	Currumbin	Reedy Creek	G2	56.38	22.82	68440	Ocular and Urogenital infection	No
A56898	Rock	M	MKH	Wood Park	G2	6300.42	24.89	NA	Ocular and Urogenital infection	No
53433	Brucina		Currumbin	Alphadale, NSW	G2	21.56	26.06	26910	Ocular and Urogenital infection	No
A56897	Koala	F	MKH	Rosewood	G2	52.1	58.78	NA	Ocular and Urogenital infection	No
61310	Pooh	M	AZWH	Biddeston	G2	388.91	75.93	40149	Ocular and Urogenital infection	No
61808	Cassanova	M	AZWH	Numinbah Valley	G2	2.9	92.75	48126	Ocular and Urogenital infection	No
67556	Lachie	F	AZWH	Burbank, Brisbane	G2	60.98	179.68	21886	Ocular and Urogenital infection	No
62402	Julia	F	AZWH	Unknown	G2	198.29	189.59	28873	Ocular and Urogenital infection	No
61832	Nector	F	AZWH	Luscombe	G2	47.46	978.01	92525	Ocular and Urogenital infection	No
A62721	Koala	F	MKH	Mansfield	G2	20723	1722.69	101668	Ocular and Urogenital infection	No
54305	Leanne	F	Currumbin	Pottsville, NSW	G2	3651.52	83855.2	11961	Ocular and Urogenital infection	No
A65609	Koala	F	MKH	Acreage	G2	970	NA	45375	Ocular Infection	No
A65616	Koala	M	MKH	Unknown	G2	15.03	NA	NA	Ocular Infection	No
67384	Scooby		AZWH	Unknown	G3	0	1.42	NA	Urogenital infection	Yes
68293	Spring	F	AZWH	Burpengary	G3	3.96	20.69	2508	Ocular and Urogenital infection	Yes
60251	Matt	M	AZWH	Capalaba	G3	71.52	NA	NA	Ocular Infection	Yes
54295	Alto	M	AZWH	Unknown	G3	0	0	87	No infection	No
54365	Bernie	M	Currumbin	Lismore, NSW	G3	0	0	84117	No infection	No
53345	Sophie	F	Currumbin	Ewingsdale	G3	7.06	4.43	NA	Ocular and Urogenital infection	No
61446	Leela	F	AZWH	Redcliffe	G3	1.51	9.63	1254	Ocular and Urogenital infection	No
54144	Koala	F	Currumbin	Tallebudgera	G3	5.86	12.28	NA	Ocular and Urogenital infection	No
53432	Serina	F	Currumbin	Ballina, NSW	G3	1.05	17.8	37176	Ocular and Urogenital infection	No
54430	Whiskey	M	Currumbin	Currumbin Waters	G3	9.23	21.27	13297	Ocular and Urogenital infection	No
54589	Sundae	F	Currumbin	Elanora	G3	61.62	2523.31	3189	Ocular and Urogenital infection	No
54770	Bandit	M	Currumbin	Lismore	G3	0	8112.54	3296	Urogenital infection	No
67736	Ally	F	AZWH	Narangba	G3	440.84	NA	1406	Ocular Infection	No
60974	Kathryn	F	AZWH	Ocean View	G3	10.84	NA	NA	Ocular Infection	No
58464	Yorky	M	AZWH	Kilkivan	H1	0	3.81	NA	Urogenital infection	Yes
62666	Mary	F	AZWH	Unknown	H1	0	10.74	NA	Urogenital infection	Yes
A62471	Alec	M	MKH	Petrie	H1	0	NA	NA	No infection	Yes
57731	Mandy	F	AZWH	Maleny	H1	0	NA	NA	No infection	Yes
59796	Stump	M	AZWH	Reesville	H1	0	NA	NA	No infection	Yes
60060	Bluey	M	AZWH	Ormiston	H1	0	NA	NA	No infection	Yes
54439	Reid	M	Currumbin	Burleigh Waters, Gold Coast	H1	0	0	2	No infection	No
52852	Mutha	F	Currumbin	Elanora	H1	0	0	13	No infection	No
52865	Charlie	M	Currumbin	Bilambil	H1	0	0	322	No infection	No
52859	Elliot	M	Currumbin	Parkwood	H1	0	0	NA	No infection	No
54766	Thumbelina	F	Currumbin	Lismore	H1	0	0	NA	No infection	No
61471	Marley	M	AZWH	Bellmere	H1	0	0	NA	No infection	No
61243	Paloma-Faith	F	AZWH	Toogoolawah	H1	0	1.2	NA	Urogenital infection	No
61450	Nibbles	M	AZWH	Cashmere	H1	0	1.57	NA	Urogenital infection	No
61458	Beeville	M	AZWH	Petrie	H1	0	2.6	NA	Urogenital infection	No
61463	Coco	F	AZWH	Burpengary	H1	0	2.94	NA	Urogenital infection	No
52866	Rous	M	Currumbin	Rous Mill	H1	0	32.77	NA	Urogenital infection	No
61658	Anna	F	AZWH	Warner	H1	0	111.85	NA	Urogenital infection	No
58463	Raydar	M	AZWH	Burpengary	H1	0	113.13	NA	Urogenital infection	No
61815	Tilly	F	AZWH	Unknown	H1	0	150.31	NA	Urogenital infection	No
A65604	Koala	F	MKH	Jimboomba	H1	0	2450.7	NA	Urogenital infection	No
54192	Ret	F	Currumbin	Tregeagle	H1	0	72517.2	6478	Urogenital infection	No
54769	Ari	M	Currumbin	Lismore	H1	0	NA	0	No infection	No
61438	Hollie	M	AZWH	Cashmere	H1	0	NA	2	No infection	No
54829	Pippin	F	Currumbin	Clothiers Creek	H1	0	NA	79	No infection	No
54316	Violet	F	Currumbin	Corndale	H1	0	NA	375	No infection	No
60652	Calliope	F	AZWH	Tinana	H1	0	NA	NA	No infection	No
A62470	Koala	F	MKH	Burpengary	H2	75.61	2.92	902	Ocular and Urogenital infection	Yes
61293	Florianda	F	AZWH	Norayfield	H2	275.14	242.21	36025	Ocular and Urogenital infection	Yes
A62473	Koala	F	MKH	Albany Creek	H2	8.22	1095.26	NA	Ocular and Urogenital infection	Yes
A62392	Koala	F	MKH	Shailer Park	H2	49.25	2199.29	504	Ocular and Urogenital infection	Yes
61254	Elvis	M	AZWH	Clunes	H2	23.22	0	0	Ocular Infection	No
61847	Trina	F	AZWH	Whiteside	H2	7.87	0	26	Ocular Infection	No
53383	Turbo	F	Currumbin	Banora Point	H2	9.51	0	23087	Ocular Infection	No
54180	Jemma	F	Currumbin	Corndale	H2	5.18	0	25728	Ocular Infection	No
53344	Tatiana	F	Currumbin	Goonellobah, NSW	H2	7.38	0	NA	Ocular Infection	No
13205	Koala	F	Unknown	Nebo District	H2	2.94	0	NA	Ocular Infection	No
61437	Bubblegum	F	AZWH	Coobabah	H2	3.76	2.44	3172	Ocular and Urogenital infection	No
A64063	Koala	F	MKH	Lockyer Waters	H2	55.31	2.62	879	Ocular and Urogenital infection	No
54090	Percy	M	Currumbin	Pimpama	H2	19.1	4.62	766	Ocular and Urogenital infection	No
13203	Koala	F	Unknown	Nebo District	H2	6.55	5.6	NA	Ocular and Urogenital infection	No
53581	Little Jenni	F	Currumbin	Pumpenbil, NSW	H2	14.51	7.61	NA	Ocular and Urogenital infection	No
13462	Koala	F	Unknown	Nebo District	H2	6.69	8.39	NA	Ocular and Urogenital infection	No
13211	Koala	F	Unknown	Nebo District	H2	7	8.67	NA	Ocular and Urogenital infection	No
13201	Koala	F	Unknown	Nebo District	H2	10.22	8.91	NA	Ocular and Urogenital infection	No
53555	Rainbow	F	Currumbin	Worongary, Gold Coast	H2	3.49	11.83	5687	Ocular and Urogenital infection	No
13209	Koala	F	Unknown	Nebo District	H2	9.11	24.14	NA	Ocular and Urogenital infection	No
13212	Koala	M	Unknown	Nebo District	H2	16.44	71.27	NA	Ocular and Urogenital infection	No
13210	Koala	F	Unknown	Nebo District	H2	2.58	74.91	NA	Ocular and Urogenital infection	No
13208	Koala	M	Unknown	Nebo District	H2	5.39	170.75	NA	Ocular and Urogenital infection	No
61167	Paul	M	AZWH	Cashmere	H2	3.42	226.37	4750	Ocular and Urogenital infection	No
53340	Yalari	F	Currumbin	Clagiraba	H2	27.43	234.74	NA	Ocular and Urogenital infection	No
13207	Koala	F	Unknown	Nebo District	H2	47.83	393.39	NA	Ocular and Urogenital infection	No
53586	Rebel	F	Currumbin	Coonellabah, NSW	H2	5.43	443.36	4070	Ocular and Urogenital infection	No
69031	Daisy	F	AZWH	South Maryborough	H2	2.28	527.87	NA	Ocular and Urogenital infection	No
A63802	Koala	F	MKH	Whiteside	H2	48.72	590.31	355	Ocular and Urogenital infection	No
53981	River	F	Currumbin	Lismore	H2	16.59	2993.59	5	Ocular and Urogenital infection	No
54315	Cameron	F	Currumbin	Stony Chute	H2	2.84	4579.53	34449	Ocular and Urogenital infection	No
53462	Koala	F	Currumbin	Coomera Waters	H2	3.37	8674.16	0	Ocular and Urogenital infection	No
A64066	Koala	F	MKH	Unknown	H2	4.9	NA	NA	Ocular Infection	No
